# Supplementary material for: The COVID-19 Pandemic as a Lesson: WHO Actions Versus the Expectations of Medical Staff—Evidence from Poland
Source: J Clin Med. 2026 Jan 26;15(3):988. doi: 10.3390/jcm15030988 (PMC12897928; doi:10.3390/jcm15030988)
Supplement: Supplementary file 1 [file jcm-15-00988-s001.zip]

Archive with 1 entries (1 files):
- jcm-4004054-supplementary.pdf
